# Supplementary material for: Plasmodium vivax Reticulocyte Binding Proteins Are Key Targets of Naturally Acquired Immunity in Young Papua New Guinean Children
Source: PLoS Negl Trop Dis. 2016 Sep 27;10(9):e0005014. doi: 10.1371/journal.pntd.0005014 (PMC5038947; doi:10.1371/journal.pntd.0005014)
Supplement: S1 Table — (XLSX) [file pntd.0005014.s005.xlsx]

## Sheet: Only relevant
	Table S1: Correlation between total and IgG subclasses to PvRBPs in a cohort of 224 young Papua New Guinean children.
			RBP1a				RBP1b			RBP2a				RBP2b			RBP2cNB			RBP2-P2
			Total IgG	IgG1	IgG3		Total IgG	IgG1		Total IgG	IgG1	IgG3		Total IgG	IgG1		Total IgG	IgG1		Total IgG	IgG1	IgG3
	PvRBP1a	Total IgG	1
		IgG1	0.9447	1
		IgG3	0.7088	0.6095	1
	PvRBP1b	Total IgG	0.5378	0.4626	0.451		1
		IgG1	0.5907	0.564	0.4932		0.7604	1
	PvRBP2a	Total IgG	0.4866	0.4316	0.3242		0.5096	0.3914		1
		IgG1	0.4118	0.3983	0.2885		0.3774	0.368		0.9255	1
		IgG3	0.546	0.5186	0.6368		0.4584	0.4802		0.5489	0.5096	1
	PvRBP2b	Total IgG	0.5641	0.4681	0.4766		0.8207	0.625		0.6577	0.5292	0.4877		1
		IgG1	0.5832	0.5261	0.4979		0.5431	0.6274		0.632	0.6295	0.5125		0.8206	1
	PvRBP2cNB	Total IgG	0.6189	0.559	0.4563		0.6255	0.6174		0.5685	0.5057	0.5299		0.6495	0.6113		1
		IgG1	0.4884	0.47	0.3731		0.5696	0.6165		0.5628	0.5566	0.4593		0.5644	0.5817		0.8337	1
	PvRBP2-P2	Total IgG	0.5567	0.4914	0.3643		0.6281	0.519		0.5068	0.4052	0.3137		0.6437	0.5363		0.6246	0.5792		1
		IgG1	0.426	0.4246	0.2657		0.4577	0.4682		0.3874	0.3742	0.2103		0.4762	0.4884		0.5142	0.5711		0.9129	1
		IgG3	0.6039	0.5671	0.6856		0.5917	0.5734		0.3966	0.3269	0.6284		0.5814	0.5165		0.5261	0.459		0.5525	0.4224	1
	Spearman's rank correlation coefficients and P-values; P<0.001 unless specified.
