# Supplementary material for: Plasmodium vivax Reticulocyte Binding Proteins Are Key Targets of Naturally Acquired Immunity in Young Papua New Guinean Children
Source: PLoS Negl Trop Dis. 2016 Sep 27;10(9):e0005014. doi: 10.1371/journal.pntd.0005014 (PMC5038947; doi:10.1371/journal.pntd.0005014)
Supplement: S2 Table — (XLSX) [file pntd.0005014.s006.xlsx]

## Sheet: Sheet1
Table S2: Associations between IgG and IgG subclasses to 6 RBPs with measures of concurrent and cumulative exposure in a cohort of 224 young Papua New Guinean children.
Antibody and antigen		Age; rho, P-value						Life-time exposure#; median [IQR] in arbitrary units, P-value														Infection status; median [IQR] in arbitrary units, P-value
		All children		PCR -		PCR +		All children					PCR -				PCR +					PCR -	PCR +
								L	M	H	P-value		L	M	H	P-value	L	M	H	P-value				P-value
PvRBP1a	Total IgG	0.15	0.0248	0.17	0.0881	0.1	0.2773	0.0017 [0.0008, 0.0033]	0.0028 [0.0011, 0.0086]	0.0033 [0.0013, 0.0061]	0.0025		0.0011 [0.0007, 0.0007]	0.0012 [0.0005, 0.0029]	0.0030 [0.0009, 0.0086]	0.0078	0.0024 [0.0012, 0.0044]	0.0035 [0.0014, 0.0102]	0.0033 [0.0018, 0.0059]	0.2009		0.0018 [0.0007, 0.0034]	0.0032 [0.0014, 0.0074]	<0.001
	IgG1	0.11	0.096	0.15	0.128	0.04	0.635	0.0038 [0.0020, 0.0077]	0.0055 [0.0027, 0.0120]	0.0060 [0.0029, 0.0097]	0.0307		0.0031 [0.0018, 0.0054]	0.0037 [0.0016, 0.0053]	0.0063 [0.0026, 0.0136]	0.0213	0.0058 [0.0024, 0.0085]	0.0077 [0.0033, 0.0148]	0.0057 [0.0034, 0.0093]	0.3307		0.0036 [0.0018, 0.0076]	0.0062 [0.0034, 0.0105]	<0.001
	IgG3	0.21	0.0018	0.26	0.0096	0.12	0.1937	0.0001 [0.00004, 0.0003]	0.0002 [0.0001, 0.0007]	0.0004 [0.0001, 0.0010]	0.0005		0.0001 [0.00002, 0.0002]	0.0001 [0.00002, 0.0002]	0.0004 [0.00004, 0.0010]	0.0104	0.0003 [0.0001, 0.0008]	0.0002 [0.0001, 0.0008]	0.0004 [0.0001, 0.0008]	0.5608		0.0001 [0.00002, 0.0003]	0.0003 [0.0001, 0.0008]	<0.001
PvRBP1b	Total IgG	0.21	0.0014	0.13	0.2135	0.28	0.0018	0.0016 [0.0008, 0.0024]	0.0020 [0.0010, 0.0046]	0.0025 [0.0013, 0.0051]	0.0012		0.0014 [0.0007, 0.0024]	0.0018 [0.0010, 0.0053]	0.0019 [0.0012, 0.0046]	0.1038	0.0016 [0.0009, 0.0027]	0.0021 [0.0011, 0.0036]	0.0030 [0.0018, 0.0057]	0.0151		0.0018 [0.0009, 0.0032]	0.0021 [0.0011, 0.0049]	0.0822
	IgG1	0.23	<0.001	0.26	0.0084	0.21	0.0195	0.0040 [0.0002, 0.0062]	0.0052 [0.0038, 0.0109]	0.0071 [0.0045, 0.0131]	<0.001		0.0034 [0.0023, 0.0056]	0.0051 [0.0034, 0.0104]	0.0067 [0.0045, 0.0113]	0.0009	0.0055 [0.0029, 0.0078]	0.0053 [0.0042, 0.0113]	0.0078 [0.0044, 0.0135]	0.0839		0.0048 [0.0028, 0.0087]	0.0058 [0.0040, 0.0110]	0.057
PvRBP2a	Total IgG	0.07	0.3299	0.12	0.2337	0.02	0.8364	0.0026 [0.0009, 0.0069]	0.0058 [0.0016, 0.0175]	0.0037 [0.0015, 0.0097]	0.0033		0.0015 [0.0007, 0.0037]	0.0021 [0.0011, 0.0098]	0.0028 [0.0015, 0.0091]	0.0218	0.0046 [0.0017, 0.0143]	0.0065 [0.0019, 0.0189]	0.0051 [0.0018, 0.0145]	0.455		0.0020 [0.0009, 0.0069]	0.0051 [0.0019, 0.0056]	<0.001
	IgG1	-0.02	0.7989	0.05	0.6082	-0.09	0.3039	0.0030 [0.0009, 0.0093]	0.0054 [0.0016, 0.0200]	0.0036 [0.0013, 0.0106]	0.0354		0.0016 [0.0005, 0.0063]	0.0019 [0.0007, 0.0124]	0.0027 [0.0010, 0.0086]	0.2084	0.0079 [0.0018, 0.0191]	0.0058 [0.0019, 0.0200]	0.0050 [0.0015, 0.0141]	0.2451		0.0023 [0.0007, 0.0079]	0.0057 [0.0017, 0.0200]	<0.001
	IgG3	0.06	0.3932	0.14	0.1593	-0.01	0.8742	0.0001 [0.0001, 0.0003]	0.0002 [0.0001, 0.0006]	0.0002 [0.0001, 0.0006]	0.1039		0.0001 [0.00004, 0.0003]	0.0001 [0.0001, 0.0002]	0.0002 [0.0001, 0.0005]	0.0534	0.0002 [0.0001, 0.0007]	0.0003 [0.0001, 0.0006]	0.0002 [0.0001, 0.0007]	0.6558		0.0001 [0.0001, 0.0004]	0.0003 [0.0001, 0.0006]	0.002
PvRBP2b	Total IgG	0.29	<0.001	0.23	0.0235	0.33	<0.001	0.0020 [0.0008, 0.0036]	0.0033 [0.0015, 0.0068]	0.0040 [0.0022, 0.0066]	<0.001		0.0018 [0.0006, 0.0027]	0.0019 [0.0007, 0.0072]	0.0029 [0.0017, 0.0057]	0.0127	0.0027 [0.0011, 0.0047]	0.0039 [0.0021, 0.0064]	0.0047 [0.0028, 0.0077]	0.0077		0.0021 [0.0008, 0.0045]	0.0039 [0.0021, 0.0064]	<0.001
	IgG1	0.17	0.0134	0.22	0.0269	0.11	0.2366	0.0036 [0.0015, 0.0100]	0.0093 [0.0030, 0.0193]	0.0078 [0.0046, 0.0180]	<0.001		0.0024 [0.0011, 0.0070]	0.0023 [0.0017, 0.0140]	0.0061 [0.0032, 0.0180]	0.0054	0.0066 [0.0022, 0.0120]	0.0102 [0.0048, 0.0198]	0.0100 [0.0053, 0.0198]	0.1294		0.0037 [0.0016, 0.104]	0.0094 [0.0044, 0.185]	<0.001
PvRBP2cNB	Total IgG	0.15	0.0244	0.1	0.3309	0.19	0.0322	0.0005 [0.0003, 0.0010]	0.0006 [0.0003, 0.0019]	0.0007 [0.0004, 0.0018]	0.1351		0.0005 [0.0002, 0.0009]	0.0003 [0.0002, 0.0012]	0.0006 [0.0004, 0.0015]	0.1882	0.0006 [0.0003, 0.0011]	0.0007 [0.0004, 0.0020]	0.0009 [0.0004, 0.0020]	0.687		0.0005 [0.0002, 0.0012]	0.0007 [0.0004, 0.0020]	0.0062
	IgG1	0.08	0.224	0.07	0.5198	0.08	0.3893	0.0010 [0.0004, 0.0021]	0.0010 [0.0005, 0.0029]	0.0013 [0.0007, 0.0027]	0.2719		0.0008 [0.0003, 0.0020]	0.0007 [0.0004, 0.0014]	0.0012 [0.0008, 0.0031]	0.1105	0.0011 [0.0006, 0.0023]	0.0011 [0.0005, 0.0034]	0.0014 [0.0007, 0.0024]	0.9835		0.0009 [0.0004, 0.0023]	0.0012 [0.0006, 0.0027]	0.0618
PvRBP2-P2	Total IgG	0.1035	0.1226	<0.001	0.9791	0.19	0.0391	0.0065 [0.0033, 0.0129]	0.0115 [0.0045, 0.0200]	0.0101 [0.0049, 0.0190]	0.0087		0.0064 [0.0064, 0.0112]	0.0075 [0.0023, 0.0134]	0.0051 [0.0049, 0.0159]	0.2301	0.0068 [0.0040, 0.0015]	0.0145 [0.0071, 0.0200]	0.0109 [0.0042, 0.0195]	0.0221		0.0066 [0.0032, 0.0134]	0.0012 [0.0055, 0.0198]	0.0013
	IgG1	0.0283	0.6733	0.22	0.0269	0.1	0.2849	0.0045 [0.0045, 0.0097]	0.0080 [0.0031, 0.0185]	0.0061 [0.0024, 0.0122]	0.0386		0.0044 [0.0024, 0.0076]	0.0043 [0.0017, 0.0095]	0.0043 [0.0021, 0.0126]	0.8514	0.0047 [0.0029, 0.0111]	0.0107 [0.0045, 0.0200]	0.0090 [0.0025, 0.0122]	0.0334		0.0044 [0.0021, 0.0104]	0.0082 [0.0031, 0.0150]	0.0031
	IgG3	0.1869	0.005	-0.07	0.4763	0.14	0.1245	0.0018 [0.0007, 0.0047]	0.0037 [0.0012, 0.0084]	0.0040 [0.0019, 0.0104]	0.0006		0.0012 [0.0005, 0.0032]	0.0011 [0.0007, 0.0048]	0.0037 [0.0016, 0.0120]	0.0068	0.0027 [0.0011, 0.0096]	0.0042 [0.0022, 0.0098]	0.0043 [0.0019, 0.0104]	0.2796		0.0021 [0.0007, 0.0053]	0.0041 [0.0017, 0.0097]	<0.001
Abbreviations: L = low IgG levels; M = medium IgG levels; H = high IgG levels. # Life-time exposure was calculated as age multiplied by molecular force of blood stage infection (molFOB).
For age P-values were calculated by Spearman's method. For infection status and life-time exposure, P-values were calculated using Mann-Whitney U tests and Kruskal-Wallis respectively. P<0.05 was deemed significant.
